# Supplementary material for: The association between vancomycin trough concentrations and acute kidney injury in the neonatal intensive care unit
Source: BMC Pediatr. 2017 Feb 11;17:50. doi: 10.1186/s12887-017-0777-0 (PMC5303210; doi:10.1186/s12887-017-0777-0)
Supplement: Additional file 1: — The file contains raw data used for analysis during the study. This includes patient gender, prenatal history, birth history, vancomycin start and end dates for each course of vancomycin administered. It also contains information regarding vancomycin trough and serum creatinine values obtained during each vancomycin course. (XLSX 55 kb) [file 12887_2017_777_MOESM1_ESM.xlsx]

## Sheet: Sheet1
		Maternal History						General Information						Vancomycin Data
Assigned Patient #	Gender	Chorioamnionitis	Pregnancy-induced hypertension	Diabetes	Renal dysfunction	UTI	Pyelonephritis	Gestational Age (weeks)	Birth Weight (kg)	APGAR 1 min	APGAR 5 min	APGAR 10 min	Age (days)	Vancomycin 1 Start Date	Vancomycin 1 Stop Date	Vancomycin 1 Dose (mg/kg)	Vancomycin 1 Dose (mg)	Vancomycin 1 Frequency (hrs)	Vancomycin 2 Start Date	Vancomycin 2 Stop Date	Vancomycin 2 Dose (mg/kg)	Vancomycin 2 Dose (mg)	Vancomycin 2 Frequency (hrs)	Vancomycin 3 Start Date	Vancomycin 3 Stop Date	Vancomycin 3 Dose (mg/kg)	Vancomycin 3 Dose (mg)	Vancomycin 3 Frequency (hrs)	Trough 1 Date	Trough 1 Time	Vancomycin 1 Trough	Trough 1 < 10 mg/L?	Trough 1 10 - 20 mg/L?	# of doses received before trough 1	Last Dose Before Trough 1 Date	Last Dose Before Trough Time	Trough 2 Date	Trough 2 Time	Vancomycin 2 Trough	Trough 2 < 10 mg/L?	Trough 2 10 - 20 mg/L?	# of doses received before trough 2	Last Dose Before Trough 2 Date	Last Dose Before Trough 2 Time	Trough 3 Date	Trough 3 Time	Vancomycin 3 Trough	Trough 3 < 10 mg/L?	Trough 3 10 - 20 mg/L?
1	M	N	N	N	N	N	N	28	1280	4	8	-	6	2012-04-06	2012-04-08	20	23.8	18	2012-04-08	2012-04-12	20	25.6	12	-	-	-	-	-	2012-04-08	200	7.4	Y	N	2	2012-04-07	730	2012-04-09	133	15.6	N	Y	4	2012-04-08	1400	-	-	-	-	-
2	M	N	N	N	N	N	N	29	820	5	8	-	29	2012-08-11	2012-08-13	20	27.3	18	2012-08-14	2012-08-28	20	27.3	12	-	-	-	-	-	2012-08-13	1825	< 5	Y	N	3	2012-08-12	700	-	-	-	-	-	-	-	-	-	-	-	-	-
3	M	N	N	N	N	N	N	29	820	5	8	-	63	2012-09-14	2012-09-16	20	44	12	2012-09-16	2012-09-23	20	44	8	-	-	-	-	-	2012-09-15	1650	< 5	Y	N	2	2012-09-15	523	-	-	-	-	-	-	-	-	-	-	-	-	-
4	F	N	N	N	N	N	N	34	1870	9	9	-	33	2012-02-21	2012-02-22	20	51	12	2012-02-22	2012-03-04	20	51.9	8	-	-	-	-	-	2012-02-22	1150	5.2	Y	N	3	2012-02-22	0	2012-02-23	2020	13.3	N	Y	3	2012-02-23	1200	-	-	-	-	-
5	M	N	N	N	N	N	N	26	620	2	7	-	105	2012-10-02	2012-10-04	20	55.3	12	2012-10-05	2012-10-09	20	55.3	8	-	-	-	-	-	2012-10-04	1820	< 5	Y	N	4	2012-10-04	645	-	-	-	-	-	-	-	-	-	-	-	-	-
6	M	N	N	N	N	N	N	23	500	5	6	6	8	2012-12-08	2012-12-09	20	10.8	24	2012-12-10	2012-12-10	20	11	24	2012-12-11	2012-12-12	20	11	36	2012-12-10	200	16.3	N	Y	2	2012-12-10	130	-	-	-	-	-	-	-	-	-	-	-	-	-
7	F	N	N	N	N	N	N	24	660	2	6	-	34	2012-03-26	2012-03-27	20	21.2	18	2012-03-28	2012-04-03	20	21.2	12	-	-	-	-	-	2012-03-27	1430	< 5	Y	N	1	2012-03-26	2210	2012-03-28	1340	10.4	N	Y	3	2012-03-28	200	-	-	-	-	-
8	F	N	N	N	N	Y	N	40	3840	9	9	-	14	2012-07-10	2012-07-15	20	71.9	12	-	-	-	-	-	-	-	-	-	-	2012-07-11	2120	12.7	N	Y	3	2012-07-11	2100	-	-	-	-	-	-	-	-	-	-	-	-	-
9	M	N	N	N	N	N	N	27	920	4	6	9	12	2012-06-16	2012-06-18	20	18.4	24	2012-06-19	2012-06-22	20	18.4	18	2012-06-22	2012-06-23	20	18.4	18	2012-06-18	2120	< 5	Y	N	2	2012-06-17	2145	-	-	-	-	-	-	-	-	-	-	-	-	-
10	F	N	N	N	N	N	N	27	450	5	5	7	5	2012-05-18	2012-05-19	20	9.6	24	2012-05-20	2012-06-01	20	9.6	18	-	-	-	-	-	2012-05-19	825	6.3	Y	N	1	2012-05-18	1100	-	-	-	-	-	-	-	-	-	-	-	-	-
11	F	N	N	N	N	N	N	27	450	5	5	7	38	2012-06-20	2012-06-22	20	14	18	2012-06-23	2012-06-24	20	14	12	2012-06-24	2012-06-28	20	14	12	2012-06-22	2118	< 5	Y	N	3	2012-06-22	400	-	-	-	-	-	-	-	-	-	-	-	-	-
12	F	N	N	Y	N	N	N	24	1115	2	4	5	41	2012-05-26	2012-06-01	20	20.4	18	2012-06-01	2012-06-06	20	20.4	12	-	-	-	-	-	2012-06-01	140	5.1	Y	N	8	2012-05-31	821	-	-	-	-	-	-	-	-	-	-	-	-	-
13	M	N	Y	N	N	N	N	28	1220	9	9	-	11	2012-04-19	2012-04-20	20	27	18	2012-04-21	2012-04-27	20	27	12	-	-	-	-	-	2012-04-20	1600	7.9	Y	N	2	2012-04-19	2300	2012-04-22	420	12.2	N	Y	5	2012-04-21	1700	-	-	-	-	-
14	M	N	Y	N	N	N	N	28	1220	9	9	-	22	2012-04-30	2012-05-03	20	33.9	18	2012-05-03	2012-05-07	20	35.3	12	2012-05-07	2012-05-16	20	35.3	8	2012-05-04	2000	7.6	Y	N	2	2012-04-19	2300	2012-05-07	1305	10.1	N	Y	13	2012-05-07	500	-	-	-	-	-
15	M	N	N	N	N	N	N	28	1050	6	8	-	15	2012-10-07	2012-10-14	20	25.3	18	-	-	-	-	-	-	-	-	-	-	2012-10-08	1200	7.4	Y	N	2	2012-10-07	1830	-	-	-	-	-	-	-	-	-	-	-	-	-
16	M	N	N	N	N	Y	N	27	980	3	7	9	10	2012-06-02	2012-06-05	20	18.22	24	2012-06-06	2012-06-09	20	18.8	18	-	-	-	-	-	2012-06-07	230	8.8	Y	N	5	2012-06-06	900	-	-	-	-	-	-	-	-	-	-	-	-	-
17	F	N	N	N	N	N	N	28	570	6	8	-	58	2012-11-19	2012-11-21	20	28.3	12	2012-11-21	2012-12-08	20	28.3	8	-	-	-	-	-	2012-11-20	830	5.4	Y	N	3	2012-11-20	910	2012-11-22	905	10.4	N	Y	7	2012-11-22	100	2012-11-23	1630	14.3	N	Y
18	M	N	N	N	N	N	N	35	2090	9	9	-	11	2012-07-15	2012-07-21	20	38.4	12	-	-	-	-	-	-	-	-	-	-	2012-07-16	1335	12.2	N	Y	2	2012-07-16	200	-	-	-	-	-	-	-	-	-	-	-	-	-
19	M	N	N	Y	N	N	N	36	2180	3	6	6	42	2012-01-13	2012-01-15	20	64.6	12	2012-01-15	2012-01-20	20	64.6	8	-	-	-	-	-	2012-01-14	2100	5.9	Y	N	3	2012-01-14	800	2012-01-15	2330	10.1	N	Y	6	2012-01-15	1000	-	-	-	-	-
20	F	N	N	N	N	N	N	27	1070	4	8	-	9	2012-02-18	2012-02-20	20	19.8	24	2012-02-21	2012-02-22	20	19.8	18	2012-02-22	2012-03-01	20	19.8	12	2012-02-20	1630	< 5	Y	N	1	2012-02-18	1600	2012-02-22	345	9.8	Y	N	4	2012-02-21	1100	2012-02-23	1700	15.1	N	Y
21	M	N	N	N	N	N	N	30	1250	5	8	-	10	2012-11-17	2012-11-21	20	22.8	18	2012-11-24	2012-11-27	20	26.6	18	2012-11-28	2012-11-28	20	26.6	12	2012-11-27	1800	< 5	Y	N	4	2012-11-27	0	-	-	-	-	-	-	-	-	-	-	-	-	-
22	F	N	N	N	N	N	N	30	460	3	5	7	6	2012-11-05	2012-11-08	20	9.2	24	2012-11-08	2012-11-10	20	10	24	-	-	-	-	-	2012-11-09	1230	18.8	N	Y	4	2012-11-08	1500	-	-	-	-	-	-	-	-	-	-	-	-	-
23	M	N	Y	N	N	N	N	39	2600	5	7	8	3	2012-02-27	2012-03-04	20	53.2	12	2012-03-04	2012-03-09	20	53.2	18	2012-03-09	2012-03-12	20	53.2	24	2012-02-28	1750	14.3	N	Y	2	2012-02-28	515	2012-02-29	400	17.6	N	Y	3	2012-02-28	1715	2012-03-03	200	13.7	N	Y
24	M	N	Y	N	N	N	N	39	2600	5	7	8	32	2012-03-27	2012-04-04	20	60	12	2012-04-04	2012-04-05	20	60	8	-	-	-	-	-	2012-04-03	2000	7.2	Y	N	15	2012-04-03	800	2012-04-04	2250	14	N	Y	15	2012-04-03	200	-	-	-	-	-
25	F	N	Y	N	Y	N	N	28	840	1	5	10	20	2012-08-26	2012-08-28	20	18.9	18	2012-08-28	2012-09-03	20	18.9	12	2012-09-03	2012-09-07	20	21.7	12	2012-08-28	910	< 5	Y	N	2	2012-08-27	1300	2012-08-29	830	16.9	N	Y	4	2012-08-28	900	2012-08-31	840	12	N	Y
26	F	N	Y	N	N	N	N	26	470	6	7	-	9	2012-10-21	2012-10-27	20	13.9	24	-	-	-	-	-	-	-	-	-	-	2012-10-23	1350	< 5	Y	N	2	2012-10-22	1300	-	-	-	-	-	-	-	-	-	-	-	-	-
27	F	N	Y	N	N	N	N	27	830	3	5	9	26	2012-05-13	2012-05-15	20	22.1	18	2012-05-15	2012-05-16	20	22.1	12	2012-05-17	2012-05-23	20	22.1	8	2012-05-15	730	< 5	Y	N	2	2012-05-14	1400	2012-05-16	2030	< 5	Y	N	5	2012-05-16	800	2012-05-17	400	10.7	N	Y
28	F	Y	N	N	N	N	N	35	2277	8	9	-	2	2012-08-07	2012-08-26	20	45.78	12	-	-	-	-	-	-	-	-	-	-	2012-08-08	925	5.1	Y	N	1	2012-08-07	2129	-	-	-	-	-	-	-	-	-	-	-	-	-
29	F	N	N	N	N	Y	N	25	455	8	9	-	21	2011-07-31	2011-08-04	20	14	24	-	-	-	-	-	-	-	-	-	-	2011-08-02	417	6.3	Y	N	3	2011-08-02	400	-	-	-	-	-	-	-	-	-	-	-	-	-
30	F	N	N	N	N	Y	N	25	455	8	9	-	27	2011-08-06	2011-08-07	20	15.2	18	2011-08-07	2011-08-09	20	15.2	12	2011-08-09	2011-08-10	20	15.6	8	2011-08-07	501	< 5	Y	N	1	2011-08-06	530	2011-08-09	550	6.6	Y	N	5	2011-08-08	1830	2011-08-10	530	15.5	N	Y
31	F	N	N	N	N	Y	N	25	455	8	9	-	45	2011-08-24	2011-08-24	20	20	12	2011-08-25	2011-08-26	20	20	18	2011-08-26	2011-08-28	20	20	12	2011-08-25	40	< 5	Y	N	1	2011-08-24	100	2011-08-26	1105	< 5	Y	N	2	2011-08-25	1800	-	-	-	-	-
32	F	N	N	N	N	Y	N	25	455	8	9	-	69	2011-09-17	2011-09-19	20	26.4	12	2011-09-19	2011-09-20	20	26.4	8	2011-09-20	2011-09-26	20	27.2	8	2011-09-19	120	< 5	Y	N	3	2011-09-18	1345	2011-09-21	940	7.8	Y	N	10	2011-09-21	200	-	-	-	-	-
33	F	N	Y	N	N	N	N	26	720	8	9	-	8	2011-12-26	2011-12-28	20	14.6	24	2011-12-29	2011-12-31	20	14.6	18	2011-12-31	2012-01-03	20	16.8	12	2011-12-28	1345	< 5	Y	N	2	2011-12-27	1330	2011-12-30	1930	< 5	Y	N	5	2011-12-30	130	-	-	-	-	-
34	M	N	N	N	N	N	N	26	895	8	9	-	7	2011-08-07	2011-08-09	20	17.7	24	2011-08-09	2011-08-12	20	17.7	18	-	-	-	-	-	2011-08-08	2015	7	Y	N	1	2011-08-07	2000	-	-	-	-	-	-	-	-	-	-	-	-	-
35	M	N	Y	N	N	N	N	29	705	8	9	-	13	2011-02-13	2011-02-17	20	16.5	24	2011-02-17	2011-02-21	20	16.5	12	-	-	-	-	-	2011-02-15	2345	< 5	Y	N	2	2011-02-14	2345	-	-	-	-	-	-	-	-	-	-	-	-	-
36	F	N	N	N	N	N	N	38	2795	7	9	-	2	2011-07-29	2011-08-06	20	55.9	12	-	-	-	-	-	-	-	-	-	-	2011-07-30	545	11	N	Y	2	2011-07-29	1815	-	-	-	-	-	-	-	-	-	-	-	-	-
37	F	N	N	N	N	N	N	23	450	3	6	7	12	2011-06-15	2011-06-26	20	7.6	18	-	-	-	-	-	-	-	-	-	-	2011-06-17	1615	< 5	Y	N	3	2011-06-16	1100	-	-	-	-	-	-	-	-	-	-	-	-	-
38	F	N	N	N	N	N	N	23	450	3	6	7	35	2011-07-08	2011-07-10	20	14.2	18	2011-07-10	2011-07-20	20	14.2	12	-	-	-	-	-	2011-07-09	2300	8.1	Y	N	2	2011-07-09	630	2011-07-11	1255	14.9	N	Y	5	2011-07-11	100	-	-	-	-	-
39	F	Y	Y	N	N	N	N	26	860	6	8	-	16	2011-07-26	2011-07-29	20	18.58	24	2011-07-29	2011-08-01	20	19.36	18	-	-	-	-	-	2011-07-28	2035	< 5	Y	N	2	2011-07-27	2045	2011-07-31	210	5.1	Y	N	-	-	-	-	-	-	-	-
40	M	N	N	Y	N	N	N	24	640	1	4	7	22	2011-04-01	2011-04-05	?	15	24	-	-	-	-	-	-	-	-	-	-	2011-04-02	1400	7.4	Y	N	1	2011-04-01	1330	-	-	-	-	-	-	-	-	-	-	-	-	-
41	M	N	N	Y	N	N	N	24	640	1	4	7	43	2011-04-22	2011-04-23	20	15.8	18	2011-04-24	2011-04-26	20	15.8	12	-	-	-	-	-	2011-04-23	1715	8.3	Y	N	2	2011-04-22	2357	2011-04-25	1715	8.3	Y	N	6	2011-04-25	550	-	-	-	-	-
42	M	N	N	N	N	N	N	25	529	1	6	9	33	2011-03-08	2011-03-11	20	17	18	2011-03-11	2011-03-14	20	17	12	-	-	-	-	-	2011-03-10	1635	< 5	Y	N	3	2011-03-10	400	2011-03-12	515	7.1	Y	N	6	2011-03-11	1730	-	-	-	-	-
43	M	Y	N	N	N	N	N	27	870	3	7	-	4	2011-02-25	2011-03-12	20	17.4	18	2011-03-12	2011-03-18	20	21.8	12	-	-	-	-	-	2011-02-27	215	14	N	Y	2	2011-02-26	745	2011-03-11	2100	< 5	Y	N	19	2011-03-11	200	2011-03-13	1000	13.3	-	-
44	M	Y	N	N	N	N	N	27	870	3	7	-	51	2011-04-13	2011-04-15	20	37.7	18	2011-04-15	2011-04-22	20	37.7	12	-	-	-	-	-	2011-04-14	2145	< 5	Y	N	2	2011-04-14	400	-	-	-	-	-	-	-	-	-	-	-	-	-
45	M	N	Y	N	N	N	N	31	1410	8	9	-	25	2011-02-13	2011-02-14	20	37.8	18	2011-02-14	2011-02-21	20	37.8	12	-	-	-	-	-	2011-02-15	11	16.3	N	Y	2	2011-02-14	1200	-	-	-	-	-	-	-	-	-	-	-	-	-
46	F	N	N	N	N	N	N	27	953	6	9	-	12	2011-10-07	2011-10-09	20	18.3	18	2011-10-09	2011-10-11	20	18.3	12	-	-	-	-	-	2011-10-09	1550	< 5	Y	N	3	2011-10-08	2315	2011-10-10	1715	< 5	Y	N	5	2011-10-10	530	-	-	-	-	-
47	F	N	N	N	N	N	N	27	765	3	7	-	13	2011-01-28	2011-01-30	20	15.3	24	2011-01-31	2011-02-03	20	15.3	18	-	-	-	-	-	2011-01-30	935	< 5	Y	N	2	2011-01-29	900	2011-02-01	1630	11.8	N	Y	5	2011-01-31	2200	-	-	-	-	-
48	F	N	N	N	N	N	N	27	765	3	7	-	29	2011-02-13	2011-02-21	20	19.2	18	2011-02-22	2011-02-28	20	26.8	18	-	-	-	-	-	2011-02-15	400	8.9	Y	N	2	2011-02-14	1515	-	-	-	-	-	-	-	-	-	-	-	-	-
49	M	N	N	N	N	N	N	29	1035	4	6	8	18	2011-10-29	2011-11-08	20	24.7	18	-	-	-	-	-	-	-	-	-	-	2011-10-30	1905	8.2	Y	N	2	2011-10-30	200	-	-	-	-	-	-	-	-	-	-	-	-	-
50	M	N	N	N	N	N	N	38	2900	8	9	-	38	2011-04-11	2011-04-19	20	60	12	-	-	-	-	-	-	-	-	-	-	2011-04-12	1	7.2	Y	N	2	2011-04-11	1400	-	-	-	-	-	-	-	-	-	-	-	-	-
51	M	Y	N	N	N	N	N	27	1315	6	8	-	20	2011-06-15	2011-06-22	20	30.8	18	-	-	-	-	-	-	-	-	-	-	2011-06-16	2320	12.7	N	Y	2	2011-06-16	600	-	-	-	-	-	-	-	-	-	-	-	-	-
52	M	Y	N	N	N	N	N	27	1315	6	8	-	30	2011-06-25	2011-06-29	20	35.6	24	2011-06-29	2011-07-01	20	35.6	18	2011-07-01	2011-07-02	20	37.7	12	2011-06-28	1010	< 5	Y	N	3	2011-06-27	1000	2011-06-30	2215	5.7	Y	N	6	2011-06-30	415	-	-	-	-	-
53	F	N	N	N	N	N	N	24	725	1	4	8	35	2011-06-19	2011-06-23	20	23.8	18	-	-	-	-	-	-	-	-	-	-	2011-06-20	1300	6.3	Y	N	2	2011-06-19	1900	-	-	-	-	-	-	-	-	-	-	-	-	-
54	F	N	N	N	N	N	N	24	725	1	4	8	50	2011-07-04	2011-07-06	20	29	24	2011-07-07	2011-07-12	20	29	12	-	-	-	-	-	2011-07-06	1800	< 5	Y	N	2	2011-07-05	1815	2011-07-07	2010	10.2	N	Y	4	2011-07-07	800	-	-	-	-	-
55	M	N	N	N	N	N	N	26	1050	5	8	-	12	2011-10-04	2011-10-08	20	24.6	18	-	-	-	-	-	-	-	-	-	-	2011-10-05	900	9.1	Y	N	1	2011-10-04	1640	-	-	-	-	-	-	-	-	-	-	-	-	-
56	F	N	N	N	N	N	N	34	2050	8	9	-	10	2011-07-26	2011-07-30	20	41	12	-	-	-	-	-	-	-	-	-	-	2011-07-27	820	5.3	Y	N	2	2011-07-26	2100	-	-	-	-	-	-	-	-	-	-	-	-	-
57	F	N	N	N	N	N	N	34	2050	8	9	-	65	2011-09-19	2011-09-21	20	56.2	12	2011-09-21	2011-09-26	20	57.8	8	-	-	-	-	-	2011-09-21	1330	< 5	Y	N	4	2011-09-21	200	2011-09-22	1400	6.5	Y	N	7	2011-09-22	600	-	-	-	-	-
58	F	N	N	N	N	N	N	38	2699	8	7	-	12	2011-04-25	2011-04-26	20	57.5	12	2011-04-26	2011-04-29	20	57.5	18	-	-	-	-	-	2011-04-26	800	18.9	N	Y	3	2011-04-25	2100	2011-04-26	1435	13.4	N	Y	2	2011-04-25	2100	2011-04-28	450	7.4	Y	N
59	M	N	N	N	N	N	N	23	510	4	4	-	117	2010-07-19	2010-08-01	?	44	12	-	-	-	-	-	-	-	-	-	-	2010-07-20	2010	11.5	N	Y	2	2010-07-19	2200	-	-	-	-	-	-	-	-	-	-	-	-	-
60	M	N	Y	N	N	N	N	30	1350	6	8	-	12	2010-07-21	2010-07-23	20	27.7	18	2010-07-23	2010-07-28	20	27.7	12	-	-	-	-	-	2010-07-23	430	< 5	Y	N	2	2010-07-22	945	2010-07-24	1410	10.9	N	Y	5	2010-07-24	500	-	-	-	-	-
61	F	N	N	N	N	N	N	30	1385	7	7	-	5	2010-06-13	2010-06-17	20	27.7	24	2010-06-18	2010-07-08	20	27.7	18	-	-	-	-	-	2010-06-17	1100	< 5	Y	N	4	2010-06-16	1230	-	-	-	-	-	-	-	-	-	-	-	-	-
62	M	N	N	N	N	N	N	31	1425	8	9	-	10	2010-07-29	2010-07-29	20	29.9	18	2010-07-29	2010-08-03	20	29.9	12	-	-	-	-	-	2010-07-29	400	6.8	Y	N	2	2010-07-28	1000	-	-	-	-	-	-	-	-	-	-	-	-	-
63	M	N	N	N	N	N	N	34	1660	5	7	-	16	2010-11-04	2010-11-10	?	37	12	-	-	-	-	-	-	-	-	-	-	2010-11-05	1630	10	N	Y	2	2010-11-08	500	-	-	-	-	-	-	-	-	-	-	-	-	-
64	F	N	Y	N	N	N	N	30	1185	8	9	-	19	2010-04-19	2010-04-21	?	34.1	18	2010-04-21	2010-04-30	?	35	12	-	-	-	-	-	2010-04-20	2200	< 5	Y	N	2	2010-04-20	400	2010-04-22	956	7.6	Y	N	5	2000-04-21	2200	-	-	-	-	-
65	F	N	N	N	N	N	N	29	669	4	6	8	56	2010-02-03	2010-02-05	?	34	24	2010-02-06	2010-02-09	?	34	18	-	-	-	-	-	2010-02-05	1204	< 5	Y	N	2	2010-02-04	1100	-	-	-	-	-	-	-	-	-	-	-	-	-
66	F	N	N	N	N	N	N	37	2535	7	8	-	13	2010-05-15	2010-05-21	20	57.4	12	2010-05-21	2010-05-25	?	63	8	-	-	-	-	-	2010-05-16	915	6.4	Y	N	2	2010-05-15	2210	2010-05-20	2130	< 5	Y	N	11	2010-05-20	1030	2010-05-22	200	6	Y	N
67	M	Y	N	N	N	N	N	24	615	1	5	7	11	2010-01-06	2010-01-10	20	12.3	24	2010-01-10	2010-01-16	15	8.25	24	-	-	-	-	-	2010-01-10	1455	27.2	N	Y	4	2010-01-09	1500	2010-01-11	1415	11.6	Y	N	4	2010-01-09	1500	-	-	-	-	-
68	F	N	N	N	N	N	N	24	575	2	7	-	8	2010-10-25	2010-10-27	?	11	24	2010-10-28	2010-10-29	?	11	18	-	-	-	-	-	2010-10-27	1635	< 5	Y	N	2	2010-10-26	1630	-	-	-	-	-	-	-	-	-	-	-	-	-
69	F	N	N	N	N	N	N	24	575	2	7	-	34	2010-11-20	2010-11-23	20	15	24	2010-11-23	2010-11-25	20	19.6	18	2010-11-25	2010-12-14	20	19.6	12	2010-11-22	2100	< 5	Y	N	2	2010-11-21	2100	2010-11-25	530	< 5	Y	N	5	2010-11-24	1100	2010-11-26	1630	11.2	N	Y
70	F	Y	N	N	N	N	N	26	879	4	6	6	6	2010-11-25	2010-11-28	20	16.36	24	2010-11-28	2010-12-03	20	16.36	18	-	-	-	-	-	2010-11-27	1500	5	Y	N	2	2010-11-26	1500	2010-11-29	2100	8.7	Y	N	4	2010-11-28	930	-	-	-	-	-
71	M	N	Y	N	N	N	N	28	981	7	9	-	26	2010-08-15	2010-08-18	20	26.7	18	2010-08-18	2010-08-19	20	26.7	12	-	-	-	-	-	2010-08-17	1920	5.1	Y	N	3	2010-08-17	145	-	-	-	-	-	-	-	-	-	-	-	-	-
72	M	N	N	N	N	N	N	25	720	2	6	7	37	2010-06-08	2010-06-10	20	21.4	18	2010-06-10	2010-06-16	20	21.4	12	-	-	-	-	-	2010-06-10	300	6	Y	N	2	2010-06-09	900	2010-06-11	1445	10.9	N	Y	5	2010-06-11	300	-	-	-	-	-
73	M	N	N	N	N	N	N	25	720	2	6	7	49	2010-06-20	2010-06-23	20	26.8	18	2010-06-23	2010-06-27	20	28.2	12	-	-	-	-	-	2010-06-22	2330	< 5	Y	N	3	2010-06-22	600	2010-06-23	1145	9.6	Y	N	4	2010-06-23	0	-	-	-	-	-
74	M	N	N	N	N	N	N	31	1885	3	8	-	8	2010-04-15	2010-04-17	20	37.7	18	2010-04-17	2010-04-19	20	41.9	12	-	-	-	-	-	2010-04-16	2315	5.1	Y	N	2	2010-04-16	600	-	-	-	-	-	-	-	-	-	-	-	-	-
75	M	N	N	N	N	N	N	31	1885	3	8	-	23	2010-04-30	2010-05-10	20	41.5	12	-	-	-	-	-	-	-	-	-	-	2010-05-06	2215	6.4	Y	N	13	2010-05-06	1115	-	-	-	-	-	-	-	-	-	-	-	-	-
76	M	N	N	N	N	N	N	31	1205	6	7	-	12	2010-04-19	2010-04-24	20	27.6	18	-	-	-	-	-	-	-	-	-	-	2010-04-21	525	7	Y	N	2	2010-04-20	1130	-	-	-	-	-	-	-	-	-	-	-	-	-
77	M	N	N	N	N	N	N	31	1205	6	7	-	23	2010-04-30	2010-05-05	20	35.6	18	2010-05-05	2010-05-07	20	35.6	12	-	-	-	-	-	2010-05-01	200	< 5	Y	N	1	2010-04-30	630	2010-05-05	1515	< 5	Y	N	7	2010-05-04	2100	-	-	-	-	-
78	M	N	N	N	N	N	N	25	612	1	3	6	164	2010-02-09	2010-02-16	20	72	12	-	-	-	-	-	-	-	-	-	-	2010-02-13	1600	12	N	Y	9	2010-02-13	400	-	-	-	-	-	-	-	-	-	-	-	-	-
79	M	N	Y	N	N	N	N	34	2655	3	7	-	11	2010-04-24	2010-05-02	20	53.1	12	-	-	-	-	-	-	-	-	-	-	2010-04-25	1800	7.5	Y	N	3	2010-04-25	630	-	-	-	-	-	-	-	-	-	-	-	-	-
80	F	N	Y	N	N	N	N	29	839	8	9	-	20	2010-01-14	2010-01-19	20	17.9	24	-	-	-	-	-	-	-	-	-	-	2010-01-16	1400	8.1	Y	N	2	2010-01-15	1530	-	-	-	-	-	-	-	-	-	-	-	-	-
81	M	N	N	N	N	N	N	37	2880	8	9	-	92	2010-01-03	2010-01-05	20	89.4	12	2010-01-05	2010-01-15	20	89.4	8	-	-	-	-	-	2010-01-04	2200	4.3	Y	N	3	2010-01-04	1000	-	-	-	-	-	-	-	-	-	-	-	-	-
82	M	N	N	N	N	N	N	37	2880	8	9	-	147	2010-02-27	2010-02-28	?	74	8	2010-02-28	2010-03-01	15	83.1	6	2010-03-01	2010-03-08	20	113	6	2010-02-28	200	< 5	Y	N	2	2010-02-27	1745	2010-02-28	2035	< 5	Y	N	5	2010-02-28	1500	2010-03-01	950	12.4	N	Y
83	M	N	N	N	N	N	N	32	1538	9	9	-	34	2010-08-19	2010-08-21	?	42	18	2010-08-21	2010-08-28	20	43.9	12	-	-	-	-	-	2010-08-21	2045	5.8	Y	N	3	2010-08-21	245	-	-	-	-	-	-	-	-	-	-	-	-	-
84	M	N	N	N	N	N	N	25	750	4	7	8	39	2010-12-16	2010-12-19	20	26.7	18	2010-12-19	2010-12-20	20	26.7	12	-	-	-	-	-	2010-12-19	837	< 5	Y	N	3	2010-12-18	1400	-	-	-	-	-	-	-	-	-	-	-	-	-
85	F	N	N	N	N	N	N	26	365	4	6	-	6	2010-07-06	2010-07-07	?	7.3	24	2010-07-08	2010-07-11	?	7.3	18	-	-	-	-	-	2010-07-07	1945	6.3	Y	N	1	2010-07-06	2015	2010-07-09	730	9.1	Y	N	3	2010-07-08	1530	-	-	-	-	-
86	F	N	N	N	N	N	N	26	955	4	7	8	9	2010-07-09	2010-07-11	20	16.5	24	2010-07-12	2010-07-19	20	16.5	18	-	-	-	-	-	2010-07-11	1930	< 5	Y	N	2	2010-07-10	2000	2010-07-13	810	7.2	Y	N	4	2010-07-12	1400	-	-	-	-	-
87	F	N	N	Y	N	N	N	31	1710	8	9	-	6	2010-09-19	2010-09-29	20	34.2	18	-	-	-	-	-	-	-	-	-	-	2010-09-20	2136	5.8	Y	N	2	2010-09-20	330	-	-	-	-	-	-	-	-	-	-	-	-	-
88	F	N	N	Y	N	N	N	31	1710	8	9	-	18	2010-10-01	2010-10-03	20	37.7	18	2010-10-03	2010-10-04	?	43.8	18	2010-10-04	2010-10-10	?	43.8	12	2010-10-02	2200	< 5	Y	N	2	2010-10-02	400	2010-10-04	1030	< 5	Y	N	4	2010-10-03	1600	2010-10-06	1050	9.8	Y	N
89	F	N	N	Y	N	N	N	31	1710	8	9	-	43	2010-10-26	2010-10-28	20	53.7	12	2010-10-28	2010-11-02	20	53.7	8	-	-	-	-	-	2010-10-27	2210	< 5	Y	N	2	2010-10-27	1000	2010-10-28	2215	8	Y	N	5	2010-10-28	1400	-	-	-	-	-
90	M	N	N	N	N	N	N	27	1389	7	8	-	83	2010-01-13	2010-01-14	20	55.3	8	2010-01-14	2010-01-21	?	47	8	-	-	-	-	-	2010-01-14	1600	14.7	N	Y	2	2010-01-14	800	2010-01-15	2145	16.6	N	Y	6	2010-01-15	1400	-	-	-	-	-
91	M	N	N	N	N	N	N	25	560	4	5	-	30	2010-09-17	2010-09-20	20	19.6	24	2010-09-21	2010-09-23	22	21.56	24	-	-	-	-	-	2010-09-20	1735	< 5	Y	N	3	2010-09-19	1800	-	-	-	-	-	-	-	-	-	-	-	-	-
92	F	N	N	N	N	N	N	37	1075	5	6	-	21	2010-07-04	2010-07-06	20	24.6	18	2010-07-06	2010-07-09	20	27.2	12	-	-	-	-	-	2010-07-06	1100	< 5	Y	N	2	2010-07-05	1700	-	-	-	-	-	-	-	-	-	-	-	-	-
93	F	N	N	N	N	N	N	37	1075	5	6	-	28	2010-07-11	2010-07-13	20	29.3	18	2010-07-13	2010-07-18	20	29.3	12	-	-	-	-	-	2010-07-12	2145	< 5	Y	N	2	2010-07-12	430	2010-07-14	2130	10.8	N	Y	6	2010-07-14	1030	-	-	-	-	-
94	M	N	N	N	N	N	N	31	1600	8	9	-	2	2010-10-07	2010-10-11	20	32	18	-	-	-	-	-	-	-	-	-	-	2010-10-09	400	9.5	Y	N	2	2010-10-08	1030	-	-	-	-	-	-	-	-	-	-	-	-	-
95	F	N	N	N	N	N	N	25	655	7	9	-	8	2010-03-26	2010-03-29	20	13.1	24	2010-03-29	2010-04-02	20	13.1	18	-	-	-	-	-	2010-03-28	1510	< 5	Y	N	2	2010-03-27	1600	2010-03-30	445	5.8	Y	N	4	2010-03-29	1000	-	-	-	-	-
96	F	N	N	N	N	N	N	23	625	3	4	4	51	2009-04-03	2009-04-10	20	21.6	18	2009-04-10	2009-04-12	20	24.6	18	-	-	-	-	-	2009-04-04	1730	7.5	Y	N	2	2009-04-04	15	-	-	-	-	-	-	-	-	-	-	-	-	-
97	F	N	N	N	N	N	N	40	3121	8	9	-	12	2009-04-08	2009-04-13	20	55.8	12	-	-	-	-	-	-	-	-	-	-	2009-04-09	1100	9.4	Y	N	2	2009-04-08	2145	-	-	-	-	-	-	-	-	-	-	-	-	-
98	M	N	N	N	N	N	N	38	2030	8	9	-	19	2009-08-01	2009-08-04	20	47.6	12	2009-08-04	2009-08-11	20	50.2	12	-	-	-	-	-	2009-08-02	2100	10.7	N	Y	2	2009-08-02	830	-	-	-	-	-	-	-	-	-	-	-	-	-
99	M	N	N	N	N	N	N	29	1095	7	8	-	7	2009-04-28	2009-05-05	20	22	18	-	-	-	-	-	-	-	-	-	-	2009-04-29	1130	6.2	Y	N	2	2009-04-28	1800	-	-	-	-	-	-	-	-	-	-	-	-	-
100	M	N	Y	N	N	N	N	28	624	3	5	7	21	2009-09-09	2009-09-14	20	14.24	24	-	-	-	-	-	-	-	-	-	-	2009-09-12	1250	1.7	Y	N	3	2009-09-11	1200	-	-	-	-	-	-	-	-	-	-	-	-	-
101	M	N	Y	N	N	N	N	28	624	3	5	7	128	2009-12-25	2010-01-01	20	60.4	12	-	-	-	-	-	-	-	-	-	-	2009-12-26	1330	6.2	Y	N	3	2009-12-26	215	-	-	-	-	-	-	-	-	-	-	-	-	-
102	M	N	N	N	N	Y	N	35	1551	7	9	-	6	2009-09-06	2009-09-08	?	31	12	2009-09-08	2009-09-13	?	31	18	-	-	-	-	-	2009-09-08	1300	22.2	N	Y	5	2009-09-08	115	2009-09-09	630	13.1	N	Y	6	2009-09-08	1315	2009-09-10	545	11	N	Y
103	F	N	N	N	N	N	N	24	655	5	7	-	28	2009-05-18	2009-05-20	?	17	24	2009-05-21	2009-05-26	-	13.6	18	-	-	-	-	-	2009-05-20	1530	3.1	Y	N	1	2009-05-18	1600	2009-05-25	2300	5.3	Y	N	10	2009-05-25	500	-	-	-	-	-
104	F	N	Y	N	N	N	N	28	713	5	8	-	75	2009-08-02	2009-08-11	20	46.6	12	-	-	-	-	-	-	-	-	-	-	2009-08-03	1315	8.7	Y	N	2	2009-08-03	115	-	-	-	-	-	-	-	-	-	-	-	-	-
105	F	Y	N	N	N	N	N	25	770	-	-	-	8	2009-08-15	2009-08-20	20	13.6	24	-	-	-	-	-	-	-	-	-	-	2009-08-17	950	8.8	Y	N	2	2009-08-16	1015	-	-	-	-	-	-	-	-	-	-	-	-	-
106	M	N	Y	N	N	N	N	26	842	5	8	-	9	2009-08-01	2009-08-05	20	16.86	24	-	-	-	-	-	-	-	-	-	-	2009-08-05	15	11.5	N	Y	4	2009-08-04	100	-	-	-	-	-	-	-	-	-	-	-	-	-
107	F	N	N	N	N	N	N	25	705	6	8	-	32	2009-10-09	2009-10-12	20	18.08	24	2009-10-12	2009-10-14	20	18.08	18	2009-10-14	2009-10-20	17	15.37	12	2009-10-11	1245	3.5	Y	N	2	2009-10-10	1245	2009-10-12	1215	3.6	Y	N	3	2009-10-11	1245	2009-10-14	300	4.7	Y	N
108	F	N	N	N	N	N	N	27	899	5	8	-	12	2009-10-05	2009-10-13	20	17.04	18	-	-	-	-	-	-	-	-	-	-	2009-10-08	1830	13.2	N	Y	4	2009-10-08	45	-	-	-	-	-	-	-	-	-	-	-	-	-
109	M	N	N	Y	N	N	N	29	765	7	7	-	4	2009-06-26	2009-06-29	20	15.3	18	2009-06-29	2009-07-02	15	10.73	18	-	-	-	-	-	2009-06-28	400	12.2	N	Y	2	2009-06-27	1015	-	-	-	-	-	-	-	-	-	-	-	-	-
110	M	N	Y	N	N	N	N	30	1114	6	8	-	15	2009-12-18	2009-12-21	20	21.5	24	2009-12-21	2010-01-01	-	24	18	-	-	-	-	-	2009-12-20	1145	2.4	Y	N	2	2009-12-20	1230	2009-12-22	2300	10.6	N	Y	5	2009-12-22	645	-	-	-	-	-
																11 did not receive 20mg/kg					12 did not receive 20 mg/kg					2 did not receive 20mg/kg
																					3 received 15 mg/kg					1 received 17 mg/kg
																					1 received 22 mg/kg
[truncated: 48 more columns]

## Sheet: Sheet2
6
29
63
33
105
8
34
14
12
5
38
41
11
22
15
10
58
11
42
9
10
6
3
32
20
9
26
2
21
27
45
69
8
7
13
2
12
35
16
22
43
33
4
51
25
12
13
29
18
38
20
30
35
50
12
10
65
12
117
12
5
10
16
19
56
13
11
8
34
6
26
37
49
8
23
12
23
164
11
20
92
147
34
39
6
9
6
18
43
83
30
21
28
2
8
51
12
19
7
21
128
6
28
75
8
9
32
12
4
15
